# Supplementary material for: CHESS 3: an improved, comprehensive catalog of human genes and transcripts based on large-scale expression data, phylogenetic analysis, and protein structure
Source: Genome Biol. 2023 Oct 30;24:249. doi: 10.1186/s13059-023-03088-4 (PMC10614308; doi:10.1186/s13059-023-03088-4)
Supplement: Supplementary file 3 — Additional file 3: Table S5. Types of Alternative Splicing events captured in CHESS 3 and other datasets as measured against the MANE transcripts. Only transcripts on primary scaffolds of the GRCH38 were considered in this comparison. Furthermore, coordinates of CDSs were adjusted to the first stop codon with gffread. [file 13059_2023_3088_MOESM3_ESM.xlsx]

## Sheet: Table S1
Table S1. Novel, highly-expressed genes in CHESS where at least one transcript encodes a protein sequence that is not found in either RefSeq or GENCODE. Each gene has a cumulative TPM >1000 across all GTEx samples, and the novel proteins account for >50% of the total expression across all samples. The column labelled MANE Gene ID shows the corresponding identifier from the MANE database.
CHESS Gene ID	MANE Gene ID	Gene Name	Gene TPM (SUM)	Novel Expression (%)
CHS.31993	ENSG00000197756.10	RPL37A	1.5949e+07	0.903099
CHS.8031	ENSG00000166441.13	RPL27A	1.28818e+07	0.742814
CHS.8948	ENSG00000254772.10	EEF1G	1.27286e+07	0.698599
CHS.42691	ENSG00000145592.14	RPL37	5.55509e+06	0.852298
CHS.53998	ENSG00000156467.10	UQCRB	2.11156e+06	0.772492
CHS.21644	ENSG00000109046.15	WSB1	1.36751e+06	0.872816
CHS.29912	ENSG00000115307.17	AUP1	1.24462e+06	0.541146
CHS.2468	ENSG00000213366.13	GSTM2	1.19087e+06	0.598866
CHS.14651	ENSG00000134884.15	ARGLU1	1.0692e+06	0.900777
CHS.18243	ENSG00000182768.9	NGRN	1.03315e+06	0.957187
CHS.10637	ENSG00000002016.18	RAD52	850262	0.933428
CHS.8911	ENSG00000221968.9	FADS3	831408	0.525909
CHS.20156	ENSG00000102901.13	CENPT	625407	0.954965
CHS.18822	ENSG00000167969.13	ECI1	594796	0.82833
CHS.25677	ENSG00000213339.9	QTRT1	570160	0.588734
CHS.4860	ENSG00000135744.9	AGT	563459	0.589304
CHS.25465	ENSG00000088247.19	KHSRP	559635	0.555572
CHS.7054	ENSG00000059915.17	PSD	550258	0.803457
CHS.35908	ENSG00000100359.21	SGSM3	527316	0.585675
CHS.11730	ENSG00000094914.14	AAAS	464197	0.528529
CHS.9230	ENSG00000173992.9	CCS	438106	0.518054
CHS.34209	ENSG00000125520.14	SLC2A4RG	435611	0.589431
CHS.9443	ENSG00000214530.10	STARD10	430676	0.660616
CHS.6055	ENSG00000107551.21	RASSF4	426034	0.523501
CHS.17863	ENSG00000140474.14	ULK3	400731	0.715192
CHS.53339	ENSG00000164808.17	SPIDR	382636	0.517729
CHS.16973	ENSG00000215252.12	GOLGA8B	365945	0.971093
CHS.8635	ENSG00000109920.13	FNBP4	337877	0.601209
CHS.10726	ENSG00000111254.8	AKAP3	327273	0.9199
CHS.54817	ENSG00000182307.14	C8orf33	310117	0.525242
CHS.47261	ENSG00000196591.12	HDAC2	286603	0.716857
CHS.20122	ENSG00000196123.13	KIAA0895L	279344	0.630389
CHS.888	ENSG00000158062.21	UBXN11	265034	0.623516
CHS.24271	ENSG00000167088.11	SNRPD1	258924	0.721138
CHS.33307	ENSG00000171456.21	ASXL1	255796	0.512324
CHS.38393	ENSG00000240303.8	ACAD11	255383	0.784328
CHS.40975	ENSG00000187758.8	ADH1A	240972	0.757493
CHS.13349	ENSG00000112787.14	FBRSL1	238769	0.540487
CHS.5374	ENSG00000187134.14	AKR1C1	235810	0.573664
CHS.26064	ENSG00000105647.19	PIK3R2	222610	0.527438
CHS.18658	ENSG00000076344.16	RGS11	220706	0.632926
CHS.21604	ENSG00000178307.10	TMEM11	206453	0.578686
CHS.47128	ENSG00000146285.14	SCML4	205173	0.982873
CHS.40538	ENSG00000185873.8	TMPRSS11B	197753	0.531451
CHS.46625	ENSG00000151914.22	DST	192936	0.589144
CHS.56137	ENSG00000148120.18	AOPEP	187310	0.832152
CHS.22035	ENSG00000273559.5	CWC25	186978	0.509944
CHS.25841	ENSG00000037757.14	MRI1	185856	0.675104
CHS.35807	ENSG00000184381.20	PLA2G6	184800	0.578662
CHS.44852	ENSG00000160883.11	HK3	180511	0.636011
CHS.45529	ENSG00000137177.20	KIF13A	174377	0.602145
CHS.23510	ENSG00000167302.11	TEPSIN	168267	0.569924
CHS.38207	ENSG00000173706.14	HEG1	150366	0.821265
CHS.2833	ENSG00000198483.13	ANKRD35	148021	0.568423
CHS.15633	ENSG00000126790.12	L3HYPDH	144261	0.544428
CHS.4452	ENSG00000082512.15	TRAF5	138951	0.571418
CHS.11884	ENSG00000135473.16	PAN2	136202	0.638784
CHS.2374	ENSG00000237763.10	AMY1A	131596	0.959005
CHS.41695	ENSG00000109756.10	RAPGEF2	129035	0.65526
CHS.27408	ENSG00000182310.15	SPACA6	120631	0.701873
CHS.8523	ENSG00000110455.14	ACCS	120213	0.699701
CHS.16455	ENSG00000156381.9	ANKRD9	117446	0.719456
CHS.150	ENSG00000149527.18	PLCH2	115647	0.500738
CHS.58993	ENSG00000102287.19	GABRE	115564	0.964604
CHS.45909	ENSG00000137337.16	MDC1	115005	0.523316
CHS.13118	ENSG00000196498.14	NCOR2	114606	0.959471
CHS.7787	ENSG00000149043.17	SYT8	113638	0.558998
CHS.18712	ENSG00000127586.17	CHTF18	105189	0.608666
CHS.11631	ENSG00000139610.2	CELA1	103686	0.996417
CHS.34153	ENSG00000101194.18	SLC17A9	101042	0.741853
CHS.3509	ENSG00000162755.14	KLHDC9	100401	0.592941
CHS.2077	ENSG00000162642.14	C1orf52	98656.6	0.637828
CHS.23235	ENSG00000170190.16	SLC16A5	96356.7	0.533274
CHS.25172	ENSG00000064687.13	ABCA7	95168.1	0.745461
CHS.5268	ENSG00000047056.17	WDR37	93245.3	0.516989
CHS.50362	ENSG00000011426.11	ANLN	93146.1	0.662153
CHS.37523	ENSG00000189283.10	FHIT	88806.1	1
CHS.31479	ENSG00000155657.29	TTN	87338.3	0.623979
CHS.36048	ENSG00000138964.17	PARVG	83913.9	0.543027
CHS.12793	ENSG00000173064.14	HECTD4	81951.7	0.868512
CHS.46564	ENSG00000096093.16	EFHC1	77849	0.792689
CHS.10624	ENSG00000139044.12	B4GALNT3	77780.4	0.540824
CHS.51771	ENSG00000106344.8	RBM28	77213.2	0.50483
CHS.371	ENSG00000009724.18	MASP2	76686.1	0.642579
CHS.7781	ENSG00000244242.2	IFITM10	75508.5	0.801515
CHS.12022	ENSG00000177990.12	DPY19L2	72758.1	0.640946
CHS.37579	ENSG00000151276.24	MAGI1	72075.8	0.707374
CHS.36260	ENSG00000177989.14	ODF3B	70359.5	0.588707
CHS.26991	ENSG00000283632.4	EXOC3L2	67597.1	0.967168
CHS.49886	ENSG00000106415.13	GLCCI1	64306.5	0.501719
CHS.2376	ENSG00000174876.17	AMY1B	64027.4	0.690796
CHS.10856	ENSG00000173262.12	SLC2A14	61341.5	0.871563
CHS.28885	ENSG00000183891.6	TTC32	59665.9	0.680308
CHS.35379	ENSG00000133460.20	SLC2A11	57896.8	0.504714
CHS.40709	ENSG00000138771.16	SHROOM3	56344.1	0.757785
CHS.46063	ENSG00000237541.4	HLA-DQA2	52629	0.724211
CHS.4794	ENSG00000154358.23	OBSCN	52184.2	0.803757
CHS.17417	ENSG00000181827.16	RFX7	51966	1
CHS.43096	ENSG00000249437.8	NAIP	50223.1	0.851918
CHS.52219	ENSG00000284691.1	ENSG00000284691	48038.8	0.504767
CHS.17326	ENSG00000140287.11	HDC	46734.4	0.800594
CHS.48169	ENSG00000184786.6	DYNLT2	45863.1	0.894854
CHS.47327	ENSG00000111877.18	MCM9	44725.5	0.553011
CHS.29769	ENSG00000115977.21	AAK1	42285.8	0.658673
CHS.51973	ENSG00000146858.8	ZC3HAV1L	41873.9	0.900426
CHS.3273	ENSG00000143630.10	HCN3	41292.8	0.590742
CHS.40544	ENSG00000196620.10	UGT2B15	40696	0.604136
CHS.42530	ENSG00000133401.16	PDZD2	40638.4	0.663266
CHS.33402	ENSG00000061656.11	SPAG4	35906.4	0.616569
CHS.29880	ENSG00000187605.16	TET3	35068.5	0.531144
CHS.2378	ENSG00000187733.7	AMY1C	32857.1	1
CHS.18706	ENSG00000162004.19	CCDC78	32393	0.638631
CHS.54735	ENSG00000181085.15	MAPK15	31475.1	0.758583
CHS.35970	ENSG00000234965.3	SHISA8	31139.1	0.857225
CHS.33642	ENSG00000124116.19	WFDC3	30772.4	0.738654
CHS.39727	ENSG00000109758.9	HGFAC	30752	0.59338
CHS.680	ENSG00000117245.13	KIF17	30733.1	0.544804
CHS.33331	ENSG00000131059.12	BPIFA3	30014.1	0.536213
CHS.2070	ENSG00000055732.13	MCOLN3	29328.4	0.508
CHS.1453	ENSG00000198520.12	ARMH1	27883.6	0.646662
CHS.54058	ENSG00000104450.13	SPAG1	27726.9	0.649064
CHS.17608	ENSG00000246922.10	UBAP1L	27691.1	0.655076
CHS.45982	ENSG00000204428.12	LY6G5C	27461.2	0.804602
CHS.37350	ENSG00000184345.5	IQCF2	27269.8	0.760008
CHS.25712	ENSG00000187266.14	EPOR	27184.3	0.650849
CHS.7715	ENSG00000069696.7	DRD4	27181.1	0.907733
CHS.10484	ENSG00000080854.16	IGSF9B	26329.4	0.529784
CHS.39191	ENSG00000213139.8	CRYGS	26202	0.951793
CHS.30434	ENSG00000196862.10	RGPD4	26070.5	0.947154
CHS.39610	ENSG00000133256.13	PDE6B	25470.8	0.533429
CHS.53289	ENSG00000029534.21	ANK1	25063.5	0.62924
CHS.3444	ENSG00000243284.1	VSIG8	22802.7	0.599564
CHS.33359	ENSG00000101440.10	ASIP	21793.8	0.572237
CHS.11737	ENSG00000135409.11	AMHR2	20896.7	0.789368
CHS.1184	ENSG00000116819.9	TFAP2E	20710.3	0.711026
CHS.18737	ENSG00000095917.14	TPSD1	20680.3	0.911735
CHS.29099	ENSG00000189350.13	TOGARAM2	20186.9	0.958391
CHS.23082	ENSG00000154263.18	ABCA10	19220.9	0.920962
CHS.3248	ENSG00000163354.15	DCST2	18817.3	0.837169
CHS.13537	ENSG00000102678.7	FGF9	17834.9	0.573704
CHS.46313	ENSG00000124602.10	UNC5CL	17319.5	0.530931
CHS.30415	ENSG00000153165.19	RGPD3	16967.6	0.844558
CHS.16888	ENSG00000186399.11	GOLGA8R	16911	0.765558
CHS.126	ENSG00000169885.10	CALML6	16828	0.68861
CHS.46363	ENSG00000112599.9	GUCA1B	16793.7	0.891685
CHS.2529	ENSG00000085465.13	OVGP1	16602.3	0.688034
CHS.33376	ENSG00000078814.18	MYH7B	16276.4	0.974513
CHS.37032	ENSG00000244607.7	CCDC13	15610	0.811747
CHS.53735	ENSG00000091656.19	ZFHX4	15594.8	0.553671
CHS.10172	ENSG00000172367.16	PDZD3	14876.6	0.618309
CHS.55898	ENSG00000197506.8	SLC28A3	14195.7	0.711641
CHS.26738	ENSG00000160396.9	HIPK4	14172	0.521503
CHS.37037	ENSG00000144648.16	ACKR2	13873	0.607773
CHS.26698	ENSG00000090932.11	DLL3	13640.6	0.514816
CHS.2091	ENSG00000171502.15	COL24A1	13221.5	0.500625
CHS.8830	ENSG00000149534.9	MS4A2	12956.1	0.6052
CHS.25941	ENSG00000186526.13	CYP4F8	12573.9	0.841519
CHS.1632	ENSG00000162383.13	SLC1A7	12557.6	0.996719
CHS.27188	ENSG00000142233.14	NTN5	12269.6	0.798936
CHS.25809	ENSG00000161860.8	SYCE2	12233.3	0.508401
CHS.4580	ENSG00000196660.12	SLC30A10	12123.4	0.526229
CHS.14680	ENSG00000041515.16	MYO16	11836.2	0.935597
CHS.46033	ENSG00000241404.7	EGFL8	11823.9	0.634155
CHS.38089	ENSG00000163424.9	TEX55	11522	0.512956
CHS.10181	ENSG00000235718.9	MFRP	11195.5	0.991247
CHS.10173	ENSG00000248712.8	CCDC153	11114.2	0.53629
CHS.3554	ENSG00000162746.15	FCRLB	11073.2	0.911199
CHS.29911	ENSG00000144045.14	DQX1	11024.6	0.698707
CHS.36071	ENSG00000056487.16	PHF21B	10952.3	0.644465
CHS.35965	ENSG00000167077.13	MEI1	10799.9	0.531009
CHS.46405	ENSG00000146215.14	CRIP3	10700	0.570255
CHS.39164	ENSG00000073803.14	MAP3K13	9752.46	0.607675
CHS.2485	ENSG00000156150.9	ALX3	9727.31	0.781514
CHS.33264	ENSG00000180383.4	DEFB124	9525.17	0.998965
CHS.16893	ENSG00000178115.12	GOLGA8Q	9409.95	0.736141
CHS.1490	ENSG00000159588.15	CCDC17	9227.32	0.747633
CHS.6494	ENSG00000156042.19	CFAP70	9220.08	1
CHS.24423	ENSG00000197705.10	KLHL14	9029.28	0.648283
CHS.23416	ENSG00000187775.17	DNAH17	8817.94	0.693651
CHS.35428	ENSG00000244752.3	CRYBB2	8719.59	0.543231
CHS.16861	ENSG00000188626.7	GOLGA8M	8278.45	0.664556
CHS.51410	ENSG00000106384.12	MOGAT3	8258.8	0.616988
CHS.58366	ENSG00000126733.22	DACH2	8198.81	0.87449
CHS.36738	ENSG00000183960.9	KCNH8	8120.38	0.655982
CHS.25168	ENSG00000116032.5	GRIN3B	8076.65	0.908486
CHS.42163	ENSG00000206077.14	ZDHHC11B	8011.4	0.945857
CHS.33062	ENSG00000089101.19	CFAP61	7931.28	0.973762
CHS.26722	ENSG00000187187.14	ZNF546	7865.49	0.553299
CHS.45731	ENSG00000112812.16	PRSS16	7678.16	0.99968
CHS.8857	ENSG00000149506.12	ZP1	7133.54	0.680309
CHS.26643	ENSG00000182472.9	CAPN12	6788.47	0.545448
CHS.31929	ENSG00000178568.15	ERBB4	6735.97	0.523727
CHS.17323	ENSG00000104043.15	ATP8B4	6661.75	0.835716
CHS.31266	ENSG00000169432.19	SCN9A	6597.75	0.513305
CHS.1950	ENSG00000162620.16	LRRIQ3	6272.54	0.586788
CHS.16855	ENSG00000153684.16	GOLGA8F	6236.75	0.963123
CHS.37435	ENSG00000157388.20	CACNA1D	6070.56	0.509286
CHS.737	ENSG00000227868.7	TEX46	6024.89	0.792687
CHS.42861	ENSG00000164512.18	ANKRD55	5922.88	0.561863
CHS.13795	ENSG00000120669.16	SOHLH2	5887.93	0.561056
CHS.1690	ENSG00000162398.12	LEXM	5600.67	0.600796
CHS.55350	ENSG00000186638.17	KIF24	5524.43	0.592671
CHS.6150	ENSG00000165383.12	LRRC18	4967.56	0.82175
CHS.15935	ENSG00000119608.15	PROX2	4725.44	0.999272
CHS.36744	ENSG00000183977.14	PP2D1	4649.83	0.586327
CHS.26732	ENSG00000105219.10	CCNP	4564.82	0.746899
CHS.31617	ENSG00000151687.15	ANKAR	4499.18	0.893447
CHS.8634	ENSG00000165923.17	AGBL2	4497.62	0.890713
CHS.42139	ENSG00000153404.15	PLEKHG4B	4275.97	0.724888
CHS.46381	ENSG00000171611.10	PTCRA	4243.35	0.932414
CHS.51437	ENSG00000260097.3	SPDYE6	4179.36	0.719723
CHS.18429	ENSG00000140470.15	ADAMTS17	4107.88	0.909581
CHS.48122	ENSG00000125337.21	KIF25	4090.8	0.625154
CHS.47740	ENSG00000118492.18	ADGB	3989.99	0.774333
CHS.32359	ENSG00000237412.7	PRSS56	3915.28	0.997224
CHS.30200	ENSG00000174501.15	ANKRD36C	3760.08	0.918337
CHS.7635	ENSG00000214279.13	SCART1	3665.92	1
CHS.49852	ENSG00000215045.9	GRID2IP	3585.62	0.849736
CHS.10361	ENSG00000283703.3	VSIG10L2	3369.51	1
CHS.34177	ENSG00000101203.17	COL20A1	3237.8	0.511341
CHS.9594	ENSG00000149256.16	TENM4	3209.14	0.778137
CHS.30251	ENSG00000135976.21	ANKRD36	3190.62	0.990964
CHS.39689	ENSG00000130997.16	POLN	2892.54	0.592842
CHS.10747	ENSG00000047617.17	ANO2	2751.73	0.973406
CHS.57205	ENSG00000204001.10	LCN8	2644.29	0.893438
CHS.10877	ENSG00000171847.11	FAM90A1	2604.07	0.672267
CHS.1910	ENSG00000033122.21	LRRC7	2595.13	0.529715
CHS.41521	ENSG00000250673.3	REELD1	2454.03	0.893632
CHS.52562	ENSG00000183117.20	CSMD1	2398.11	0.751588
CHS.38404	ENSG00000170819.5	BFSP2	2345.35	0.998989
CHS.6894	ENSG00000095587.9	TLL2	2217.06	0.840767
CHS.58272	ENSG00000225396.6	FAM236D	2215.84	0.918036
CHS.38689	ENSG00000214237.11	MINDY4B	2212.09	1
CHS.4375	ENSG00000197721.17	CR1L	2178.57	0.855841
CHS.32158	ENSG00000124003.13	MOGAT1	2029.27	0.998852
CHS.25875	ENSG00000171136.7	RLN3	2000.65	0.916247
CHS.32093	ENSG00000243910.8	TUBA4B	1996.18	0.97625
CHS.6992	ENSG00000075891.23	PAX2	1991.34	0.538436
CHS.27340	ENSG00000142513.6	ACP4	1883.97	0.998556
CHS.35270	ENSG00000187905.11	LRRC74B	1866.63	0.997584
CHS.53259	ENSG00000188676.15	IDO2	1849.53	0.948868
CHS.6669	ENSG00000148602.6	LRIT1	1695.28	0.917005
CHS.165344	ENSG00000284844.2	TOMT	1690.05	0.805994
CHS.27346	ENSG00000174562.14	KLK15	1654.4	0.659611
CHS.43191	ENSG00000189045.15	ANKDD1B	1512.45	0.526126
CHS.9289	ENSG00000167800.10	TBX10	1481.57	0.950849
CHS.27218	ENSG00000268655.3	ENSG00000268655	1453.3	0.990945
CHS.31419	ENSG00000174279.5	EVX2	1363.45	0.565683
CHS.57259	ENSG00000198569.10	SLC34A3	1310.65	0.555297
CHS.19997	ENSG00000070729.14	CNGB1	1284.9	0.997011
CHS.51474	ENSG00000170615.15	SLC26A5	1275.64	0.672572
CHS.34195	ENSG00000125508.4	SRMS	1273.32	0.918426
CHS.11542	ENSG00000125084.13	WNT1	1270.01	0.618247
CHS.54737	ENSG00000203499.12	IQANK1	1263.05	1
CHS.51163	ENSG00000240720.10	LRRD1	1182.12	0.851013
CHS.41989	ENSG00000187821.9	HELT	1135.26	0.767049
CHS.46904	ENSG00000164411.12	GJB7	1089.98	0.980055
CHS.16907	ENSG00000134160.15	TRPM1	1076.05	0.592751
CHS.53249	ENSG00000169495.5	HTRA4	1074.16	0.521142
CHS.46515	ENSG00000124818.15	OPN5	1047	0.912092
CHS.25553	ENSG00000142449.13	FBN3	1003.27	0.523249

## Sheet: Table S2
Table S2. Gene counts of each biotype in CHESS 3 annotation on GRCh38 vs. CHM13.
Gene biotype	Number of genes in CHESS3	Number mapped onto CHM13
protein coding	19839	19968
lncRNA	17623	18611
pseudogene	16572	17405
miRNA	1914	2208
snoRNA	1195	1188
rRNA	40	765
tRNA	453	552
VDJ segments	565	543
snRNA	153	192
misc RNA	35	182
ncRNA	28	28
TEC	27	30
C region/C region pseudogene	26	29
antisense RNA	19	19
other	12	12
vault RNA	4	4
scRNA	4	4
Y RNA	4	7
telomerase RNA	1	1
ncRNA pseudogene	1	1
RNase P RNA	1	1
RNase MRP RNA	1	1

## Sheet: Table S3
Table S3. Variant counts in CHESS 3 annotation of CHM13 vs. GRCh38 predicted by LiftoffTools.
Variant effect	Number of events	Number of genes
nonsynonymous	18800	4916
synonymous	15370	3444
inframe deletion	534	164
inframe insertion	506	169
frameshift	454	236
stop gained	176	91
start lost	127	59
3’ truncated	10	8
5’ truncated	1	1

## Sheet: Table S4
Table S4. Discarded GTEx samples. 133 samples were outliers due to significantly lower than average alignment rate, fewer reads, and/or excessively variable read length. Samples listed here were not used in any part of the analysis. The number of reads in the discarded samples varied from 2,548 to 1,190,719 ,while the 1st and 3rd quartiles across all GTEx samples used in this study were 37,224,91…
Tissue	Sample	# of Reads	% Alignment
Adipose Tissue	SRR2135413	467460	65.34
Adrenal Gland	SRR2135287	889264	49.04
Adrenal Gland	SRR2135339	132582	36.52
Bladder	SRR2135324	550518	51.53
Bladder	SRR2135407	763831	48.67
Blood Vessel	SRR2135290	753835	37.85
Blood Vessel	SRR2135291	913004	34.7
Blood Vessel	SRR2135328	860470	45.13
Blood Vessel	SRR2135348	458578	59.51
Brain	SRR2135333	861593	68.27
Brain	SRR2135334	618537	67.91
Brain	SRR2135335	767618	53.16
Brain	SRR2135336	522191	60.07
Brain	SRR2135337	585061	64.62
Brain	SRR2135338	803585	63.43
Brain	SRR2135341	721241	54.05
Brain	SRR2135342	894945	65.14
Brain	SRR2135343	787035	62.64
Brain	SRR2135355	709235	69.18
Brain	SRR2135356	564478	70.4
Brain	SRR2135358	655355	60.36
Brain	SRR2135359	344967	63.88
Brain	SRR2135360	628712	60.7
Brain	SRR2135361	747160	49.26
Brain	SRR2135363	797891	67.76
Brain	SRR2135374	752192	72.58
Breast	SRR2135303	545813	62.64
Breast	SRR2135304	829860	38.66
Breast	SRR2135332	51521	25.15
Breast	SRR2135370	554418	57.01
Colon	SRR2135297	773172	69.2
Colon	SRR2135298	741198	41.66
Colon	SRR2135299	820420	56.06
Colon	SRR2135315	1014825	39.39
Colon	SRR2135325	641420	45.03
Colon	SRR2135395	850148	48.99
Colon	SRR2135397	798490	48.36
Colon	SRR2135398	602904	49.97
Colon	SRR2135414	753297	45.54
Colon	SRR2135416	345269	66.01
Esophagus	SRR2135293	762958	48.12
Esophagus	SRR2135294	945378	44.67
Esophagus	SRR2135313	730734	56.95
Esophagus	SRR2135327	81723	38.25
Esophagus	SRR2135329	565980	45.54
Esophagus	SRR2135350	600065	55.82
Esophagus	SRR2135352	39361	29.28
Esophagus	SRR2135362	729270	40.19
Esophagus	SRR2135367	738297	48.42
Esophagus	SRR2135368	813384	60.58
Esophagus	SRR2135369	631816	41.68
Esophagus	SRR2135381	616924	44.78
Esophagus	SRR2135382	837370	37.96
Esophagus	SRR2135393	1131576	34.87
Esophagus	SRR2135394	899464	46.71
Esophagus	SRR2135409	818462	50.79
Esophagus	SRR2135410	621391	46.29
Esophagus	SRR2135411	666012	54.53
Heart	SRR2135289	858262	29.21
Heart	SRR2135310	926101	32.38
Heart	SRR2135347	761241	51.03
Heart	SRR2135392	1025710	46.19
Kidney	SRR2135353	769043	53.25
Kidney	SRR2135396	608904	61.17
Liver	SRR2135317	775788	47.8
Liver	SRR2135349	909967	32.68
Liver	SRR2135365	439200	60.53
Liver	SRR2135366	606470	17.78
Liver	SRR2135380	756247	39.42
Liver	SRR2135387	820528	38.77
Lung	SRR2135292	489724	57.77
Lung	SRR2135311	452184	69.38
Lung	SRR2135346	563037	61.97
Lung	SRR2135351	789936	68.19
Lung	SRR2135364	496368	62.04
Lung	SRR2135379	539538	67.39
Lung	SRR2135391	420732	67.53
Muscle	SRR2135308	424465	67.27
Muscle	SRR2135331	505377	63.54
Muscle	SRR2135378	610879	62.05
Ovary	SRR2135322	59731	30.15
Ovary	SRR2135371	610971	49.1
Ovary	SRR2135400	705859	43.1
Ovary	SRR2135405	620557	59.57
Pancreas	SRR2135288	643775	51.2
Pancreas	SRR2135296	817930	41.5
Pancreas	SRR2135312	727517	43.12
Pancreas	SRR2135318	569411	65.65
Pancreas	SRR2135383	862339	63.73
Pancreas	SRR2135388	916474	48.89
Pituitary	SRR2135357	2548	49.2
Pituitary	SRR2135375	750912	51.48
Pituitary	SRR2135376	703044	50.76
Prostate	SRR2135300	663930	47.4
Prostate	SRR2135316	782713	41.65
Prostate	SRR2135386	502325	65.06
Salivary Gland	SRR2135402	664055	45.68
Skin	SRR2135286	940964	27.14
Skin	SRR2135305	569414	66.24
Skin	SRR2135306	550000	60.76
Skin	SRR2135319	717304	66.56
Skin	SRR2135321	431526	62.39
Skin	SRR2135417	571327	57.69
Small Intestine	SRR2135399	786667	46.79
Small_Intestine	SRR2135415	155918	68.04
Spleen	SRR2135307	448958	38.55
Spleen	SRR2135309	904438	48.45
Spleen	SRR2135389	751864	49.35
Stomach	SRR2135295	734465	41.04
Stomach	SRR2135314	1190719	3.57
Stomach	SRR2135323	824325	34.06
Stomach	SRR2135373	773853	51.87
Stomach	SRR2135384	854838	31.07
Stomach	SRR2135385	779252	59.66
Stomach	SRR2135412	568688	60.38
Testis	SRR2135285	625506	50.12
Testis	SRR2135301	542106	64.09
Testis	SRR2135302	678632	58.79
Testis	SRR2135320	509297	70.02
Testis	SRR2135354	44068	35.68
Testis	SRR2135377	550160	56.34
Thyroid	SRR2135283	1097525	34.41
Thyroid	SRR2135284	1004719	17.98
Thyroid	SRR2135326	662069	64.6
Thyroid	SRR2135344	582791	65.43
Thyroid	SRR2135345	638187	46.58
Thyroid	SRR2135390	629065	65.44
Thyroid	SRR2135403	557144	64.52
Uterus	SRR2135330	648893	42.45
Uterus	SRR2135372	851435	38.57
Uterus	SRR2135406	793552	52.19
Vagina	SRR2135401	1059781	44.79
Vagina	SRR2135408	816997	46.18

## Sheet: Table S5
Table S5. Types of Alternative Splicing events captured in CHESS 3 and other datasets as measured against the MANE transcripts. Only transcripts on primary scaffolds of the GRCH38 were considered in this comparison. Furthermore, coordinates of CDSs were adjusted to the first stop codon with gffread.
Alternative Splicing Event Type	# events in CHESS3	# events in RefSeq	# events in GENCODE
Alternative Translation Start Site	17125	18508	25023
Alternative Translation Stop Site	17096	15974	47467
Exons in MANE	200957
MANE Exons skipped	16994	19420	30008
transcripts skipping >=1 MANE exons	23979	37889	28412
Coding Exons in MANE	190891
MANE coding exons skipped	15852	17935	28453
transcripts skipping >=1 MANE exons	22460	35109	26724
Introns in MANE	164020
MANE introns retained in >=1 transcripts	3136	1028	11010
Transcripts retaining >=1 MANE introns	3283	2117	9919
